# Supplementary material for: Synthesis and Evaluation of 125I-IMPY: Application in Neuroblastoma Tracing and Treatment
Source: Life (Basel). 2025 Jun 9;15(6):930. doi: 10.3390/life15060930 (PMC12194121; doi:10.3390/life15060930)
Supplement: Supplementary file 1 [file life-15-00930-s001.zip]

Archive with 1 entries (1 files):
- life-3589295-supplementary.pdf
